# Supplementary material for: Medicaid prescription cap policies and exemptions for medications for opioid use disorder: A process and content analysis
Source: Health Aff Sch. 2025 Oct 27;3(11):qxaf203. doi: 10.1093/haschl/qxaf203 (PMC12612678; doi:10.1093/haschl/qxaf203)
Supplement: qxaf203_Supplementary_Data [file qxaf203_supplementary_data.zip]

Archive with 2 entries (2 files):
- 0_Hughto_coi_disclosure_6.27.25.pdf
- Supplemental Materials_10.15.25.docx
